# Supplementary material for: Blenderised Tube Feeds vs. Commercial Formula: Which Is Better for Gastrostomy-Fed Children?
Source: Nutrients. 2022 Jul 29;14(15):3139. doi: 10.3390/nu14153139 (PMC9370549; doi:10.3390/nu14153139)
Supplement: Supplementary file 1 [file nutrients-14-03139-s001.zip]

Archive with 1 entries (1 files):
- nutrients-1799531-supplementary.pdf
